# Supplementary material for: Chronic stress boosts systemic inflammation and compromises antiviral innate immunity in Carassius gibel
Source: Front Immunol. 2023 Feb 6;14:1105156. doi: 10.3389/fimmu.2023.1105156 (PMC9939519; doi:10.3389/fimmu.2023.1105156)
Supplement: Supplementary file 1 [file Table_1.xlsx]

## Sheet: table S1
Table S1 The oligonucleotides used in this study
Primers	Sequences (5'~3')
TK-F	5’-GCA GAA TCC TAC AGG GCA GTG T-3’
TK-R	5’-CTC TGA GGG TTC GGG AGT GA-3’
actinβ-F	GCTATGTGGCTCTTGACTTCGA
actinβ-R	CCGTCAGGCAGCTCATAGCT
CRF-F	CTGACCTTTCATCTGCTA
CRF-R	CTTGTGGTTACTTCCCGA
POMC-F	GGGAGTGAGGATGTTGTGTC
POMC-R	ATCAGTGGTGAGGTCTCTGC
GR-F	GAGAACTCCAGCCAGAACTG
GR-R	CCACGCTCAGAGATTTATTC
IL 1β-F	GCGCTGCTCAACTTCATCTTG
IL1β-R	GTGACACATTAAGCGGCTTCAC
IL6-F	GCCGCATTTACTTCGTCCTG
IL6-R	GGCGTTTGGTCCCGTGTTT
IL8-F	CCCTGAAGATAACTGGGAAAGAG
IL8-R	TCCACAGATGACCTTGACATTC
IL10-F	CAAGGAGCTCCGTTCTGCAT
IL10-R	TCGAGTAATGGTGCCAAGTCATCA
TNFa-F	CATTCCTACGGATGGCATTTACTT
TNFa-R	CCTCAGGAATGTCAGTCTTGCAT
IFNγ-F	AATACAGGAGGACCAGAGTG
IFNγ-R	ACAGTGCCTGACAAGTGC
PFK-F	ACACCGGATGCCGCAGAAGCA
PFK-R	TCGATCTCTCCGGTCACATACTCG
PEPCK-F	AGACAAACCCTCATGCCATGGCAAC
PEPCK-R	GGGTCTATGATGGGGCACTGG
FBP-F	CACAAATGTTACAGGTGACCAGGTGAA
FBP-R	AATGTTTGAAGAGCCATCCAGAGGGT
G6Pase- F	CCTTACTGGTGGGTCCATGAGACT
G6Pase- R	TGGGCCGGTCTCACAGGTCAT
Occludin-F	GACATCTGAGGCTGCTGGT
Occludin-R	AGTCTATCTGGTGACGGTTTA
ZO-1-F	GTCACCCTCATCAAGTCCC
ZO-1-R	CCTCCTGTATGTTTCCGTCT

## Sheet: tableS2
Table S2 Statistical tables of the number of microbial taxa at each level
ID	domain	phylum	class	order	family	genus	species
NC1	1	13	22	38	57	65	35
NC2	1	17	33	50	82	104	53
NC3	1	22	38	61	95	131	75
NC4	1	17	28	46	76	97	45
NC5	1	23	50	71	103	148	103
NC6	1	18	37	30	94	44	47
NC7	1	19	38	45	42	82	84
NC8	1	20	40	30	90	92	56
NC9	1	17	32	54	89	53	27
NC10	1	20	41	57	94	132	87
Stress1	1	20	41	66	96	136	94
Stress2	1	17	27	45	71	92	47
Stress3	1	10	18	30	45	53	30
Stress4	1	19	33	54	78	111	67
Stress5	1	23	41	57	95	127	71
Stress6	1	22	41	59	97	128	84
Stress7	1	21	42	61	85	101	56
Stress8	1	11	22	36	40	44	27
Stress9	1	15	30	44	67	82	43
Stress10	1	8	16	27	32	26	8

## Sheet: table3
TableS3 Alpha diversity index
Sample	Chao1	Shannon	Simpson
Control1	918.837	4.94668	0.919688
Control2	915.063	4.98368	0.917711
Control3	941.713	6.16109	0.934726
Control4	912.703	4.359	0.901247
Control5	929.204	7.63133	0.969962
Control6	914.873	7.42187	0.960747
Control7	976.293	7.73415	0.967015
Control8	741.377	7.17707	0.946868
Control9	1189	6.58039	0.941435
Control10	1165	6.38389	0.938933
Stress1	764.102	4.38951	0.860586
Stress2	602.093	4.71426	0.844201
Stress3	882.342	4.12429	0.800418
Stress4	686.774	4.44867	0.869312
Stress5	715.204	4.27087	0.854023
Stress6	697.768	4.49739	0.886418
Stress7	377.928	5.04093	0.914829
Stress8	753.512	4.17935	0.825668
Stress9	592.906	4.36563	0.859908
Stress10	693.923	4.41864	0.836802

## Sheet: tableS4
Table S3 The enrichment difference between control and stressed groups at the phylum level (top20)
Name	1	2	3	4	5	6	7	8	9	10	11	12	13	14	15	16	17	18	19	20
ID	Aeromonas	Prevotella	Roseburia	Bacteroides	Oscillospira	Alistipes	Faecalibacterium	Ruminococcus	Flavobacterium	Subdoligranulum	Blautia	Agrobacterium	Bdellovibrio	Vibrio	Anaerotruncus	Roseburia	Bacteroides	Oscillospira	Bifidobacterium	Lactobacillus
NC1	5.45812	0.0017239	0.0012067	0.0626566	0	-0.344573	-1.35057	-0.24603	-1.55023	-0.280948	0.918963	1	1.26203	1.20154	0.0834181	-0.255206	-0.45392	-0.279822	-0.710085	-0.409148
NC2	5.38506	0.0032305	0.0036518	0.0037815	0.0026687	-0.644573	-1.35057	-0.235271	-1.0397	-0.438675	0.932305	0.088487	1.26203	2.70517	0.100412	-0.29091	-0.292198	-0.279822	-0.66932	-0.300187
NC3	1.13772	0.0953323	0.144063	0.1	0.0461003	-0.344573	-1.67618	-0.792163	-1.39765	-0.800127	0.943465	0.985894	1.31286	1.93478	0.117405	-0.543051	-0.5	-0.428028	-0.624593	-0.248163
NC4	5.72922	0.0072307	0.0050741	0.0438585	0.0040593	-0.344573	-1.38297	-0.278113	-1.16205	-0.456981	0.981186	1.05708	1.36368	1.60177	0.134398	-0.303523	-0.424098	-0.294851	-0.57362	-0.322492
NC5	0.58009	0.366018	0.325599	0.0310599	0.153293	-0.633504	-0.891948	-0.477003	-1.77192	-1.26854	0.97006	1.68413	1.41451	1.79641	0.151392	-0.672352	-0.398756	-0.551123	-0.710085	-0.309364
NC6	0.222482	0.405149	0.263923	0.0697581	0.109535	-0.590278	-0.957681	-0.812287	-1.5648	-0.584064	0.924055	1.35971	1.46534	1.93067	0.168385	-0.633504	-0.463735	-0.510087	-0.723022	-0.359478
NC7	0.58009	0.444279	0.202248	0.0113712	0.194438	-0.539928	-1.02162	-0.459196	-1.06265	-0.607032	0.951104	1.03529	1.31286	2.06494	0.185379	-0.590278	-0.339652	-0.584379	-0.760326	-0.301723
NC8	0.222482	0.483409	0.140573	0.0033399	0.247176	-0.475525	-1.08454	-0.234044	-1.40494	-0.628536	0.878153	1.71086	1.31286	2.1992	0.202372	-0.539928	-0.287665	-0.62228	-0.624593	-0.237154
NC9	0.439081	0.52254	0.0788972	0.0048992	0.299913	-0.361805	-0.847	-0.54768	-1.0503	-0.648879	1.0052	1.38644	1.31286	2.33346	0.219366	-0.475525	-0.302126	-0.656597	-0.57362	-0.259798
NC10	0.0224038	0.56167	0.0172218	0.2	0.299913	-0.487117	-0.820943	-0.313714	-1.2	-0.668278	1.13225	1.06202	1.31286	2.46773	0.236359	-0.361805	-0.588592	-0.656597	-0.710085	-0.277581
Stress1	2.16483	0.121245	0.088533	0.0070679	0.0304332	-0.880235	-1.97217	-0.815811	-1.88196	-0.116295	2.33688	1.03668	2.12531	2.81047	0.253352	-0.487117	-0.317389	-0.397353	-0.610399	-0.891948
Stress2	1.74314	0.0042857	0.0052941	0.0007023	0.0018907	-0.880235	-2.34333	-0.259196	-2.04224	-0.413562	1.0126	1.15126	2.25084	2.51549	0.270346	-0.305231	-0.240762	-0.268573	-0.674998	-0.957681
Stress3	2.88183	0.0018681	0	0.0595044	0.109535	-0.880235	-2.34333	-0.734044	-1.67146	-0.287622	1.00534	1.01735	2.37636	1.88068	0.287339	-0.475525	-0.449347	-0.510087	-0.73178	-1.02162
Stress4	1.77211	0.054983	0.0676419	0.0012685	0.194438	-0.697463	-2.34333	-0.64768	-2.05189	-0.699693	2.13298	1.52042	2.50189	3.03174	0.304333	-0.361805	-0.256627	-0.584379	-0.783869	-1.08454
Stress5	0.0224038	0.0422618	0.0432801	0.127246	0.247176	-0.510261	-2.34333	-0.713714	-2.29256	-0.642453	2.06365	1.12019	3.11108	3.03174	0.421326	-0.423063	-0.527605	-0.62228	-0.832876	-1.147
Stress6	1.62115	0.282491	0.170648	0.253223	0.0855161	-0.880235	-1.79712	-0.786219	-2.34035	-1.07931	1.44968	0.916655	2.26135	1.44897	0.83832	-0.565643	-0.626371	-0.48357	-0.879757	-1.20943
Stress7	4.27492	0.522721	0.0185619	0.3792	0.109535	-0.975438	-1.79712	-0.638163	-1.55088	-0.545345	1.14883	1.16388	1.58837	2.21238	0.355313	-0.366116	-0.703664	-0.510087	-0.925136	-1.27217
Stress8	4.09619	0.76295	0	0.505177	0.194438	-0.475438	-2.47263	-0.638163	-1.52187	-0.280629	1	1.0334	1.88046	2.97578	0.372307	-0.325628	-0.771274	-0.584379	-0.969446	-1.3355
Stress9	0.439081	1.00318	0.008492	0.631154	0.247176	-0.475438	-1.41918	-0.764062	-2.25233	-0.393472	1.0577	1.05988	2.17255	2.73919	0.3893	-0.325628	-0.833427	-0.62228	-1.013	-1.39966
Stress10	2.57364	0.282491	0	0.757131	0.194438	-0.475438	-1.26877	-0.764062	-2.09949	-0.290053	1	1	2.46463	2.50259	0.406293	-0.361805	-0.892197	-0.584379	-1.05605	-1.46489
